# Supplementary material for: Adverse Events to Comirnaty Vaccine Are Linked to Sex, Age and BMI: Should We Consider Reducing the Dose for Females?
Source: Vaccines (Basel). 2023 Feb 22;11(3):505. doi: 10.3390/vaccines11030505 (PMC10055873; doi:10.3390/vaccines11030505)
Supplement: Supplementary file 1 [file vaccines-11-00505-s001.zip]

Archive with 1 entries (1 files):
- vaccines-2198945-supplementary.pdf
